# Supplementary material for: Blood Plasma Metabolome Profiling at Different Stages of Renal Cell Carcinoma
Source: Cancers (Basel). 2022 Dec 26;15(1):140. doi: 10.3390/cancers15010140 (PMC9818272; doi:10.3390/cancers15010140)
Supplement: Supplementary file 1 [file cancers-15-00140-s001.zip]

Archive with 1 entries (1 files):
- cancers-1971224-supplementary.pdf
